# Supplementary material for: Nod2 Deficiency in mice is Associated with Microbiota Variation Favouring the Expansion of mucosal CD4+ LAP+ Regulatory Cells
Source: Sci Rep. 2018 Sep 24;8:14241. doi: 10.1038/s41598-018-32583-z (PMC6155205; doi:10.1038/s41598-018-32583-z)
Supplement: Supplementary file 2 — Supplementary Table S2 [file 41598_2018_32583_MOESM2_ESM.xls]

## Sheet: sheet
	4 weeks		8 weeks cohousing		8 weeks no-cohousing		colitis_cohousing		colitis_no cohousing
	NOD2-/-	NOD2+/+	NOD2-/-	NOD2+/+	NOD2-/-	NOD2+/+	NOD2-/-	NOD2+/+	NOD2-/-	NOD2+/+
Actinobacteria	0.00457549	0.00731683	0.00258357	0.00358939	0.00216941	0.00459521	0.00283996	0.00358939	0.00327384	0.00282023
Bacteria;Actinobacteria;Actinobacteria;Actinomycetales;Corynebacteriaceae;Corynebacterium	0.00238635	0	0	0	0	0	0	0	0	0
Bacteria;Actinobacteria;Actinobacteria;Actinomycetales;Propionibacteriaceae;Propionibacterium	0	0	0	1.97219e-05	0	0	0	0	1.97219e-05	0
Bacteria;Actinobacteria;Actinobacteria;Coriobacteriales;Coriobacteriaceae	0.00218913	0.00731683	0.00258357	0.00356967	0.00216941	0.00459521	0.00283996	0.00358939	0.00325412	0.00282023
Bacteria;Actinobacteria;Actinobacteria;Coriobacteriales;Coriobacteriaceae;Enterorhabdus	0.00112415	0.00504881	0.00157775	0.00222858	0.00177497	0.00364856	0.00116359	0.00201164	0.00183414	0.00153831
Bacteria;Actinobacteria;Actinobacteria;Coriobacteriales;Coriobacteriaceae;Olsenella	0	1.97219e-05	0	1.97219e-05	0	0	0.000828321	0.000138053	0	0.000453604
Bacteria;Actinobacteria;Actinobacteria;Coriobacteriales;Coriobacteriaceae;Unknown	0.00106498	0.0022483	0.00100582	0.00132137	0.000394438	0.000946652	0.000848043	0.0014397	0.00141998	0.000828321
Bacteroidetes	0.488591	0.726141	0.679894	0.558328	0.655458	0.573158	0.314446	0.495553	0.643388	0.493206
Bacteria;Bacteroidetes;Bacteroidia;Bacteroidales;Bacteroidaceae;Bacteroides	0.00684351	0.0396805	0.0174933	0.0315354	0.00709989	0.013549	0.0878612	0.0557341	0.0474115	0.105611
Bacteria;Bacteroidetes;Bacteroidia;Bacteroidales;Porphyromonadaceae	0.345942	0.506203	0.515077	0.378227	0.548664	0.496815	0.150064	0.339059	0.481491	0.335016
Bacteria;Bacteroidetes;Bacteroidia;Bacteroidales;Porphyromonadaceae;Barnesiella	0.166729	0.282733	0.164067	0.145962	0.234198	0.20925	0.0406469	0.119298	0.209624	0.131052
Bacteria;Bacteroidetes;Bacteroidia;Bacteroidales;Porphyromonadaceae;Odoribacter	0.0104921	0.0205108	0.00642935	0.0119515	0.00660684	0.00743516	0.00463465	0.0177695	0.00895375	0.00216941
Bacteria;Bacteroidetes;Bacteroidia;Bacteroidales;Porphyromonadaceae;Parabacteroides	0	0.000394438	3.94438e-05	0.000650823	0.000197219	0.000315551	0.00230746	0.000374716	7.88877e-05	0.0132531
Bacteria;Bacteroidetes;Bacteroidia;Bacteroidales;Porphyromonadaceae;Unknown	0.168721	0.202564	0.344542	0.219663	0.307662	0.279815	0.102475	0.201617	0.262834	0.188542
Bacteria;Bacteroidetes;Bacteroidia;Bacteroidales;Prevotellaceae;Unknown	0.0263682	0.0912139	0.0819249	0.0366236	0.0051277	0.0225816	0.00883542	0.0181244	0.0226605	0.0114387
Bacteria;Bacteroidetes;Bacteroidia;Bacteroidales;Rikenellaceae	0.0964402	0.049857	0.0477073	0.0885514	0.0836209	0.0315748	0.0559905	0.0632876	0.0755152	0.03475
Bacteria;Bacteroidetes;Bacteroidia;Bacteroidales;Rikenellaceae;Alistipes	0.0882753	0.0250074	0.0429741	0.0789074	0.0738586	0.0273543	0.0524209	0.0574302	0.0706045	0.0318706
Bacteria;Bacteroidetes;Bacteroidia;Bacteroidales;Rikenellaceae;Rikenella	0.00767183	0.0247116	0.00425993	0.00901292	0.00848043	0.00384577	0.00329356	0.00534464	0.00396411	0.0027019
Bacteria;Bacteroidetes;Bacteroidia;Bacteroidales;Rikenellaceae;Unknown	0.000493048	0.000138053	0.000473326	0.000631101	0.00128192	0.000374716	0.000276107	0.00051277	0.000946652	0.000177497
Bacteria;Bacteroidetes;Bacteroidia;Bacteroidales;Unknown;Unknown	0.00579824	0.00978207	0.00824376	0.00577852	0.00404299	0.00536436	0.00193275	0.00485159	0.00621241	0.00222858
Bacteria;Bacteroidetes;Unknown;Unknown;Unknown;Unknown	0.0071985	0.0294054	0.0094468	0.0176117	0.00690267	0.00327384	0.00976235	0.0144956	0.0100976	0.00416133
Deferribacteres	0.0230746	0.0032344	0.00112415	0.00491076	0.0141012	0.00496992	0.000828321	0.00252441	0.000670545	0.000374716
Bacteria;Deferribacteres;Deferribacteres;Deferribacterales;Deferribacteraceae;Mucispirillum	0.0230746	0.0032344	0.00112415	0.00491076	0.0141012	0.00496992	0.000828321	0.00252441	0.000670545	0.000374716
Firmicutes	0.466108	0.254038	0.305295	0.410255	0.199879	0.402229	0.244828	0.478296	0.335707	0.30356
Bacteria;Firmicutes;Bacilli;Bacillales;Staphylococcaceae	0.00214969	0.000197219	0.00124248	0.00092693	0	0.000354995	0.000315551	1.97219e-05	0.000197219	0.000315551
Bacteria;Firmicutes;Bacilli;Bacillales;Staphylococcaceae;Jeotgalicoccus	0.00122276	1.97219e-05	0.00118332	0.000867765	0	1.97219e-05	1.97219e-05	1.97219e-05	0.000138053	1.97219e-05
Bacteria;Firmicutes;Bacilli;Bacillales;Staphylococcaceae;Staphylococcus	0.00092693	0.000177497	5.91658e-05	5.91658e-05	0	0.000335273	0.000295829	0	5.91658e-05	0.000295829
Bacteria;Firmicutes;Bacilli;Bacillales;Unknown;Unknown	3.94438e-05	0	0	0	0	0	0	0	0	0
Bacteria;Firmicutes;Bacilli;Lactobacillales;Aerococcaceae;Aerococcus	0.000276107	0	0.000315551	0.000177497	0	0	0	0	5.91658e-05	0
Bacteria;Firmicutes;Bacilli;Lactobacillales;Enterococcaceae;Enterococcus	0	5.91658e-05	1.97219e-05	0.000256385	0	0	0.0328764	0.000256385	0	0.0134109
Bacteria;Firmicutes;Bacilli;Lactobacillales;Lactobacillaceae	0.163968	0.142353	0.14892	0.10283	0.0423035	0.242935	0.0737797	0.0771522	0.153575	0.148368
Bacteria;Firmicutes;Bacilli;Lactobacillales;Lactobacillaceae;Lactobacillus	0.163751	0.141091	0.148368	0.102376	0.0421063	0.24114	0.0733458	0.0765211	0.153298	0.147855
Bacteria;Firmicutes;Bacilli;Lactobacillales;Lactobacillaceae;Unknown	0.000216941	0.0012622	0.000552214	0.000453604	0.000197219	0.00179469	0.000433882	0.000631101	0.000276107	0.00051277
Bacteria;Firmicutes;Bacilli;Lactobacillales;Streptococcaceae;Streptococcus	1.97219e-05	0.000157775	3.94438e-05	0.000197219	0	5.91658e-05	3.94438e-05	1.97219e-05	0	0
Bacteria;Firmicutes;Bacilli;Lactobacillales;Unknown;Unknown	0.00311606	0.00248496	0.00400355	0.00291884	0.00167636	0.00566019	0.00278079	0.00268218	0.00254413	0.00394438
Bacteria;Firmicutes;Bacilli;Unknown;Unknown;Unknown	0	0	5.91658e-05	0	0	0	0	0	1.97219e-05	0
Bacteria;Firmicutes;Clostridia;Clostridiales;Clostridiales_Incertae Sedis XIII;Anaerovorax	0.000256385	0.000138053	0.000177497	0.000433882	0.000295829	0.000118332	9.86096e-05	0.000315551	0.000138053	0.000118332
Bacteria;Firmicutes;Clostridia;Clostridiales;Eubacteriaceae	0.000532492	0.000552214	0.000295829	0.000473326	0.000788877	5.91658e-05	0.000670545	0.000157775	0.000157775	0.000690267
Bacteria;Firmicutes;Clostridia;Clostridiales;Eubacteriaceae;Anaerofustis	7.88877e-05	1.97219e-05	5.91658e-05	9.86096e-05	0.000493048	0	0	1.97219e-05	1.97219e-05	1.97219e-05
Bacteria;Firmicutes;Clostridia;Clostridiales;Eubacteriaceae;Eubacterium	0.000453604	0.000532492	0.000236663	0.000374716	0.000295829	5.91658e-05	0.000670545	0.000138053	0.000138053	0.000670545
Bacteria;Firmicutes;Clostridia;Clostridiales;Lachnospiraceae	0.197515	0.0538606	0.0808993	0.213273	0.119512	0.127778	0.032482	0.134977	0.120895	0.054117
Bacteria;Firmicutes;Clostridia;Clostridiales;Lachnospiraceae;Anaerostipes	3.94438e-05	0	0	0	0	0	0	1.97219e-05	0	0
Bacteria;Firmicutes;Clostridia;Clostridiales;Lachnospiraceae;Clostridium XlVa	0.00130165	0.000650823	0.00092693	0.00141998	0.000493048	0.00159748	0.000532492	0.0012622	0.000907208	0.000769155
Bacteria;Firmicutes;Clostridia;Clostridiales;Lachnospiraceae;Clostridium XlVb	0.00552214	0.000631101	0.000788877	0.00159748	0.0020708	0.00321467	0.000453604	0.000571936	0.000631101	0.000394438
Bacteria;Firmicutes;Clostridia;Clostridiales;Lachnospiraceae;Dorea	5.91658e-05	0	1.97219e-05	9.86096e-05	0	1.97219e-05	0	0	5.91658e-05	0
Bacteria;Firmicutes;Clostridia;Clostridiales;Lachnospiraceae;Lachnospiracea_incertae_sedis	0.00861848	0.00362883	0.00313579	0.00487131	0.00345134	0.00248496	0.000788877	0.0047727	0.00282023	0.00167636
Bacteria;Firmicutes;Clostridia;Clostridiales;Lachnospiraceae;Marvinbryantia	0.00218913	0.000374716	5.91658e-05	3.94438e-05	0.000197219	0.000335273	3.94438e-05	3.94438e-05	0	0
Bacteria;Firmicutes;Clostridia;Clostridiales;Lachnospiraceae;Unknown	0.179785	0.0485751	0.0759688	0.205246	0.1133	0.120126	0.0306676	0.128311	0.116478	0.051277
Bacteria;Firmicutes;Clostridia;Clostridiales;Ruminococcaceae	0.0638399	0.0208658	0.03617	0.0415344	0.0220886	0.020215	0.0163692	0.0565625	0.0193669	0.0293857
Bacteria;Firmicutes;Clostridia;Clostridiales;Ruminococcaceae;Acetivibrio	0.000769155	0.000808599	0	0.000216941	0	0.000177497	0	0	0	0
Bacteria;Firmicutes;Clostridia;Clostridiales;Ruminococcaceae;Anaerotruncus	0.00416133	0.00165664	0.00272163	0.00420077	0.00216941	0.000749433	0.000315551	0.00222858	0.00141998	0.000650823
Bacteria;Firmicutes;Clostridia;Clostridiales;Ruminococcaceae;Butyricicoccus	0.00283996	0.000177497	0.00138053	0.00175525	0	0.00222858	9.86096e-05	0.000493048	0.000690267	0.000374716
Bacteria;Firmicutes;Clostridia;Clostridiales;Ruminococcaceae;Clostridium IV	0.0151859	0.00893403	0.0114387	0.00808599	0.0051277	0.00374716	0.00209052	0.0182822	0.00370772	0.00445715
Bacteria;Firmicutes;Clostridia;Clostridiales;Ruminococcaceae;Faecalibacterium	0	0	0	0	0	0	0	0	1.97219e-05	0
Bacteria;Firmicutes;Clostridia;Clostridiales;Ruminococcaceae;Flavonifractor	0.000552214	0	9.86096e-05	7.88877e-05	0	1.97219e-05	3.94438e-05	7.88877e-05	5.91658e-05	0
Bacteria;Firmicutes;Clostridia;Clostridiales;Ruminococcaceae;Oscillibacter	0.0138251	0.0018933	0.00496992	0.0113795	0.00354995	0.00605463	0.00473326	0.013687	0.00358939	0.00635046
Bacteria;Firmicutes;Clostridia;Clostridiales;Ruminococcaceae;Pseudoflavonifractor	0.000197219	1.97219e-05	0.000157775	3.94438e-05	0	5.91658e-05	9.86096e-05	0.000157775	7.88877e-05	0.000118332
Bacteria;Firmicutes;Clostridia;Clostridiales;Ruminococcaceae;Ruminococcus	0.00382605	0.00216941	0.00443743	0.000867765	0	0.000493048	0.00370772	0.00731683	0.000236663	0.0103935
Bacteria;Firmicutes;Clostridia;Clostridiales;Ruminococcaceae;Unknown	0.022483	0.00520659	0.0109654	0.0149098	0.0112415	0.00668573	0.00528547	0.0143181	0.00956513	0.00704073
Bacteria;Firmicutes;Clostridia;Clostridiales;Unknown;Unknown	0.030924	0.0162509	0.0121093	0.0163889	0.00729711	0.00337245	0.00463465	0.0160734	0.0128784	0.00698156
Bacteria;Firmicutes;Clostridia;Unknown;Unknown;Unknown	0.000118332	0	0	0.000138053	9.86096e-05	1.97219e-05	0	0	3.94438e-05	1.97219e-05
Bacteria;Firmicutes;Erysipelotrichia;Erysipelotrichales;Erysipelotrichaceae	0.00100582	0.0162706	0.0189133	0.0283798	0.00335273	0.000256385	0.0796568	0.186767	0.0243566	0.0443349
Bacteria;Firmicutes;Erysipelotrichia;Erysipelotrichales;Erysipelotrichaceae;Allobaculum	0.00061138	0.00788877	0.0182231	0.0274924	0.00325412	3.94438e-05	0.0762449	0.185583	0.0238635	0.0393058
Bacteria;Firmicutes;Erysipelotrichia;Erysipelotrichales;Erysipelotrichaceae;Clostridium XVIII	1.97219e-05	0	0.000177497	1.97219e-05	0	0	0	0	0	0
Bacteria;Firmicutes;Erysipelotrichia;Erysipelotrichales;Erysipelotrichaceae;Erysipelotrichaceae_incertae_sedis	0.000216941	0.00140026	0.000335273	0.000354995	9.86096e-05	0.000216941	0.00179469	0.000256385	0.000157775	0.000157775
Bacteria;Firmicutes;Erysipelotrichia;Erysipelotrichales;Erysipelotrichaceae;Turicibacter	0.000118332	0.00670545	0	0	0	0	0	0	0	0
Bacteria;Firmicutes;Erysipelotrichia;Erysipelotrichales;Erysipelotrichaceae;Unknown	3.94438e-05	0.000276107	0.000177497	0.00051277	0	0	0.0016172	0.00092693	0.000335273	0.00487131
Bacteria;Firmicutes;Unknown;Unknown;Unknown;Unknown	0.00234691	0.000848043	0.00212997	0.00232719	0.00246524	0.00140026	0.00112415	0.00331328	0.00147914	0.00187358
Proteobacteria	0.0101765	0.00410216	0.00577852	0.0169806	0.00995957	0.00995957	0.436091	0.0141603	0.00635046	0.197318
Bacteria;Proteobacteria;Alphaproteobacteria;Rhizobiales;Methylobacteriaceae;Microvirga	0	0	0	0	0	1.97219e-05	0	0	0	0
Bacteria;Proteobacteria;Alphaproteobacteria;Rhodospirillales;Unknown;Unknown	3.94438e-05	0.000394438	0.000157775	9.86096e-05	0	1.97219e-05	3.94438e-05	0.000197219	0	0.000335273
Bacteria;Proteobacteria;Betaproteobacteria;Burkholderiales;Sutterellaceae;Parasutterella	0.000650823	0.0020708	0.000769155	0.00120304	0.000788877	0.00248496	0.000788877	0.00134109	0.00147914	0.000709989
Bacteria;Proteobacteria;Betaproteobacteria;Rhodocyclales;Rhodocyclaceae;Sulfuritalea	0	1.97219e-05	0	0	0	0	0	0	0	0
Bacteria;Proteobacteria;Betaproteobacteria;Unknown;Unknown;Unknown	0	0	0	0	0	0	1.97219e-05	0	0	0
Bacteria;Proteobacteria;Deltaproteobacteria;Bdellovibrionales;Bdellovibrionaceae;Vampirovibrio	0.00136081	0.000216941	0.00092693	0.000177497	0.000986096	0.000276107	0.000118332	0.00041416	0.00051277	0.000118332
Bacteria;Proteobacteria;Deltaproteobacteria;Desulfovibrionales;Desulfovibrionaceae	0.00141998	0.000808599	0.000177497	0.000354995	0.000197219	0.000315551	0.000157775	0.000177497	0.000493048	3.94438e-05
Bacteria;Proteobacteria;Deltaproteobacteria;Desulfovibrionales;Desulfovibrionaceae;Bilophila	3.94438e-05	0	0	0	0	0	0	0	0	0
Bacteria;Proteobacteria;Deltaproteobacteria;Desulfovibrionales;Desulfovibrionaceae;Unknown	0.00138053	0.000808599	0.000177497	0.000354995	0.000197219	0.000315551	0.000157775	0.000177497	0.000493048	3.94438e-05
Bacteria;Proteobacteria;Deltaproteobacteria;Desulfovibrionales;Unknown;Unknown	0.00666601	0	0.00349078	0.00662657	0.00798738	0.00652796	0.00327384	0.00745489	0.00331328	0.00274135
Bacteria;Proteobacteria;Deltaproteobacteria;Myxococcales;Unknown;Unknown	0	0	0	0	0	1.97219e-05	0	0	0	0
Bacteria;Proteobacteria;Gammaproteobacteria;Enterobacteriales;Enterobacteriaceae	1.97219e-05	0.000591658	0.000216941	0.00840154	0	0.000197219	0.431693	0.0044966	0.000473326	0.193354
Bacteria;Proteobacteria;Gammaproteobacteria;Enterobacteriales;Enterobacteriaceae;Escherichia/Shigella	1.97219e-05	0.000591658	0.000216941	0.00828321	0	0.000197219	0.428656	0.00435854	0.000453604	0.192447
Bacteria;Proteobacteria;Gammaproteobacteria;Enterobacteriales;Enterobacteriaceae;Unknown	0	0	0	0.000118332	0	0	0.00303718	0.000138053	1.97219e-05	0.000907208
Bacteria;Proteobacteria;Unknown;Unknown;Unknown;Unknown	1.97219e-05	0	3.94438e-05	0.000118332	0	9.86096e-05	0	7.88877e-05	7.88877e-05	1.97219e-05
Tenericutes	0.0016172	0.000848043	0.000453604	0.00092693	0.000197219	0.00201164	0.000138053	0.00149887	0.00264274	0.00041416
Bacteria;Tenericutes;Mollicutes;Anaeroplasmatales;Anaeroplasmataceae;Anaeroplasma	0.0016172	0.000848043	0.000453604	0.00092693	0.000197219	0.00201164	0.000138053	0.00149887	0.00264274	0.00041416
TM7	0.00228774	0.00349078	0.00218913	0.00193275	0.00542353	0.00128192	0.000157775	0.00201164	0.00524603	0.00124248
Bacteria;TM7;TM7_genera_incertae_sedis;TM7_genera_incertae_sedis;TM7_genera_incertae_sedis;TM7_genera_incertae_sedis	0.00228774	0.00349078	0.00218913	0.00193275	0.00542353	0.00128192	0.000157775	0.00201164	0.00524603	0.00124248
Bacteria;Unknown;Unknown;Unknown;Unknown;Unknown	0.00356967	0.000828321	0.00268218	0.00307662	0.00384577	0.00179469	0.000670545	0.00236663	0.00272163	0.00106498
