# Supplementary material for: Nod2 Deficiency in mice is Associated with Microbiota Variation Favouring the Expansion of mucosal CD4+ LAP+ Regulatory Cells
Source: Sci Rep. 2018 Sep 24;8:14241. doi: 10.1038/s41598-018-32583-z (PMC6155205; doi:10.1038/s41598-018-32583-z)
Supplement: Supplementary file 3 — Supplementary datafile1 [file 41598_2018_32583_MOESM3_ESM.xls]

## Sheet: phylum
Group	NOD2-_4 weeks_No Co-Housing	NOD2-_4 weeks_No Co-Housing	NOD2-_4 weeks_No Co-Housing	NOD2-_4 weeks_No Co-Housing	NOD2-_4 weeks_No Co-Housing	NOD2-_8 weeks_Co-Housing	NOD2-_8 weeks_Co-Housing	NOD2-_8 weeks_Co-Housing	NOD2-_8 weeks_Co-Housing	NOD2-_8 weeks_Co-Housing	NOD2-_8 weeks_No co-Housing	NOD2-_8 weeks_No co-Housing	NOD2-_8 weeks_No co-Housing	NOD2-_8 weeks_No co-Housing	NOD2-_8 weeks_No co-Housing	NOD2-_colitis_Co-Housing	NOD2-_colitis_Co-Housing	NOD2-_colitis_Co-Housing	NOD2-_colitis_Co-Housing	NOD2-_colitis_Co-Housing	NOD2-_colitis_No co-Housing	NOD2-_colitis_No co-Housing	NOD2-_colitis_No co-Housing	NOD2-_colitis_No co-Housing	NOD2-_colitis_No co-Housing	WT_4 weeks_No Co-Housing	WT_4 weeks_No Co-Housing	WT_4 weeks_No Co-Housing	WT_4 weeks_No Co-Housing	WT_4 weeks_No Co-Housing	WT_8 weeks_Co-Housing	WT_8 weeks_Co-Housing	WT_8 weeks_Co-Housing	WT_8 weeks_Co-Housing	WT_8 weeks_Co-Housing	WT_8 weeks_No co-Housing	WT_8 weeks_No co-Housing	WT_8 weeks_No co-Housing	WT_8 weeks_No co-Housing	WT_8 weeks_No co-Housing	WT_colitis_Co-Housing	WT_colitis_Co-Housing	WT_colitis_Co-Housing	WT_colitis_Co-Housing	WT_colitis_Co-Housing	WT_colitis_No co-Housing	WT_colitis_No co-Housing	WT_colitis_No co-Housing	WT_colitis_No co-Housing
OTU	NOD2_16S.MID17_2	NOD2_16S.MID33	NOD2_16S.MID36	NOD2_16S.MID41	NOD2_16S.MID42	NOD2_16S.MID19_2	NOD2_16S.MID44	NOD2_16S.MID45	NOD2_16S.MID46	NOD2_16S.MID50	NOD2_16S.MID105	NOD2_16S.MID106	NOD2_16S.MID28_2	NOD2_16S.MID92	NOD2_16S.MID94	NOD2_16S.MID20_2	NOD2_16S.MID54	NOD2_16S.MID55	NOD2_16S.MID58	NOD2_16S.MID61	NOD2_16S.MID121	NOD2_16S.MID122	NOD2_16S.MID125	NOD2_16S.MID147	NOD2_16S.MID29_2	NOD2_16S.MID1	NOD2_16S.MID13	NOD2_16S.MID14	NOD2_16S.MID1_2	NOD2_16S.MID7	NOD2_16S.MID13_2	NOD2_16S.MID14_2	NOD2_16S.MID16	NOD2_16S.MID17	NOD2_16S.MID19	NOD2_16S.MID22_2	NOD2_16S.MID67	NOD2_16S.MID71	NOD2_16S.MID77	NOD2_16S.MID79	NOD2_16S.MID16_2	NOD2_16S.MID22	NOD2_16S.MID24	NOD2_16S.MID28	NOD2_16S.MID29	NOD2_16S.MID24_2	NOD2_16S.MID82	NOD2_16S.MID84	NOD2_16S.MID85
Bacteria;Actinobacteria	54	21	91	34	32	17	23	43	26	22	38	27	31	22	22	15	38	17	27	47	31	26	42	39	23	21	171	20	70	89	39	44	28	31	45	46	38	67	34	48	32	56	28	36	30	15	40	40	19
Bacteria;Bacteroidetes	4233	4803	5281	4935	5522	6699	8525	5775	6834	6641	6283	7072	8222	7969	6647	4655	3805	3102	1469	2913	6774	6398	7687	6304	6256	8774	7182	8997	5044	6822	5790	5508	5100	6822	4294	4747	5213	7378	6527	5197	5317	4707	5535	4360	5208	2713	6852	5834	7223
Bacteria;Deferribacteres	93	76	43	606	352	2	4	5	7	39	8	6	41	15	143	34	0	1	2	5	0	2	2	11	26	22	14	1	4	123	135	4	7	3	93	142	88	2	3	17	4	10	3	102	9	0	7	0	3
Bacteria;Firmicutes	5600	4992	4613	4399	4030	3319	1475	4238	3170	3278	3750	2856	1764	2014	3132	5246	2363	1923	910	1972	3200	3386	2307	3211	3664	1221	2597	1098	4979	2986	4012	4465	4916	3140	5523	4997	4652	2587	3443	4716	4636	5108	4408	5431	4669	753	3059	1785	2252
Bacteria;Proteobacteria	103	124	41	94	154	36	57	38	52	110	32	126	44	50	101	172	3925	5091	7731	5193	42	66	48	516	131	70	43	16	23	56	133	35	25	64	123	139	91	70	73	132	108	196	136	129	149	6660	127	2459	603
Bacteria;TM7	32	28	9	21	26	26	25	22	15	23	8	27	21	50	55	5	0	1	1	1	27	158	22	1	0	9	118	0	10	40	11	59	19	45	22	16	16	2	19	12	11	25	8	27	31	0	34	0	17
Bacteria;Tenericutes	6	38	22	11	5	4	12	2	4	1	0	4	1	1	2	4	0	0	0	3	46	52	7	14	13	17	2	6	7	11	0	16	17	13	3	30	29	27	16	0	9	10	11	28	18	0	16	2	3
Bacteria;Unknown	20	59	41	41	20	38	20	18	33	27	22	23	17	20	39	10	10	6	1	7	21	53	26	45	28	7	14	3	4	14	21	10	29	23	38	24	14	8	26	19	24	29	12	28	27	0	6	21	21
[truncated: 1 more columns]

## Sheet: family
Group	NOD2-_4 weeks_No Co-Housing	NOD2-_4 weeks_No Co-Housing	NOD2-_4 weeks_No Co-Housing	NOD2-_4 weeks_No Co-Housing	NOD2-_4 weeks_No Co-Housing	NOD2-_8 weeks_Co-Housing	NOD2-_8 weeks_Co-Housing	NOD2-_8 weeks_Co-Housing	NOD2-_8 weeks_Co-Housing	NOD2-_8 weeks_Co-Housing	NOD2-_8 weeks_No co-Housing	NOD2-_8 weeks_No co-Housing	NOD2-_8 weeks_No co-Housing	NOD2-_8 weeks_No co-Housing	NOD2-_8 weeks_No co-Housing	NOD2-_colitis_Co-Housing	NOD2-_colitis_Co-Housing	NOD2-_colitis_Co-Housing	NOD2-_colitis_Co-Housing	NOD2-_colitis_Co-Housing	NOD2-_colitis_No co-Housing	NOD2-_colitis_No co-Housing	NOD2-_colitis_No co-Housing	NOD2-_colitis_No co-Housing	NOD2-_colitis_No co-Housing	WT_4 weeks_No Co-Housing	WT_4 weeks_No Co-Housing	WT_4 weeks_No Co-Housing	WT_4 weeks_No Co-Housing	WT_4 weeks_No Co-Housing	WT_8 weeks_Co-Housing	WT_8 weeks_Co-Housing	WT_8 weeks_Co-Housing	WT_8 weeks_Co-Housing	WT_8 weeks_Co-Housing	WT_8 weeks_No co-Housing	WT_8 weeks_No co-Housing	WT_8 weeks_No co-Housing	WT_8 weeks_No co-Housing	WT_8 weeks_No co-Housing	WT_colitis_Co-Housing	WT_colitis_Co-Housing	WT_colitis_Co-Housing	WT_colitis_Co-Housing	WT_colitis_Co-Housing	WT_colitis_No co-Housing	WT_colitis_No co-Housing	WT_colitis_No co-Housing	WT_colitis_No co-Housing
OTU	NOD2_16S.MID1	NOD2_16S.MID105	NOD2_16S.MID106	NOD2_16S.MID121	NOD2_16S.MID122	NOD2_16S.MID125	NOD2_16S.MID13	NOD2_16S.MID13_2	NOD2_16S.MID14	NOD2_16S.MID147	NOD2_16S.MID14_2	NOD2_16S.MID16	NOD2_16S.MID16_2	NOD2_16S.MID17	NOD2_16S.MID17_2	NOD2_16S.MID19	NOD2_16S.MID19_2	NOD2_16S.MID1_2	NOD2_16S.MID20_2	NOD2_16S.MID22	NOD2_16S.MID22_2	NOD2_16S.MID24	NOD2_16S.MID24_2	NOD2_16S.MID28	NOD2_16S.MID28_2	NOD2_16S.MID29	NOD2_16S.MID29_2	NOD2_16S.MID33	NOD2_16S.MID36	NOD2_16S.MID41	NOD2_16S.MID42	NOD2_16S.MID44	NOD2_16S.MID45	NOD2_16S.MID46	NOD2_16S.MID50	NOD2_16S.MID54	NOD2_16S.MID55	NOD2_16S.MID58	NOD2_16S.MID61	NOD2_16S.MID67	NOD2_16S.MID7	NOD2_16S.MID71	NOD2_16S.MID77	NOD2_16S.MID79	NOD2_16S.MID82	NOD2_16S.MID84	NOD2_16S.MID85	NOD2_16S.MID91	NOD2_16S.MID92
Bacteria;Actinobacteria;Actinobacteria;Actinomycetales;Corynebacteriaceae	0	0	0	0	0	0	0	0	0	0	0	0	0	0	42	0	0	0	0	0	0	0	0	0	0	0	0	0	66	4	9	0	0	0	0	0	0	0	0	0	0	0	0	0	0	0	0	0	0
Bacteria;Actinobacteria;Actinobacteria;Actinomycetales;Propionibacteriaceae	0	0	0	0	1	0	0	0	0	1	0	0	0	0	0	0	0	0	0	0	0	0	0	0	0	0	0	0	0	0	0	0	0	0	0	0	0	0	0	0	0	0	0	0	0	0	0	0	0
Bacteria;Actinobacteria;Actinobacteria;Coriobacteriales;Coriobacteriaceae	21	38	27	31	25	42	171	39	20	38	44	28	32	31	12	45	17	70	15	56	46	28	15	36	31	30	23	21	25	30	23	23	43	26	22	38	17	27	47	38	89	67	34	48	40	40	19	29	22
Bacteria;Bacteroidetes;Bacteroidia;Bacteroidales;Bacteroidaceae	692	42	124	150	87	59	143	229	689	887	51	98	698	184	44	201	169	95	259	650	217	477	1452	345	125	656	2057	82	91	50	80	180	92	215	231	1742	959	319	1176	179	393	114	83	94	1215	1062	1547	79	88
Bacteria;Bacteroidetes;Bacteroidia;Bacteroidales;Porphyromonadaceae	5565	5733	5735	5778	4419	6640	5859	4067	5484	3312	4427	3832	3810	4971	3357	2996	5253	3924	3523	2817	3933	3640	1202	3186	6269	3739	3150	2193	3447	3816	4728	6974	4214	5150	4526	985	1381	781	939	4553	4835	6660	5642	4403	4606	4170	4939	2070	6971
Bacteria;Bacteroidetes;Bacteroidia;Bacteroidales;Prevotellaceae	1288	155	187	187	172	300	367	591	2109	164	344	371	306	478	223	253	820	311	414	194	264	167	3	68	954	184	146	239	551	222	102	831	801	882	820	3	8	0	23	298	550	269	234	80	254	82	157	84	340
Bacteria;Bacteroidetes;Bacteroidia;Bacteroidales;Rikenellaceae	404	274	867	585	1530	575	521	728	263	1330	574	684	326	1029	526	719	316	548	368	903	219	925	29	544	666	511	565	2147	987	717	513	328	438	459	878	1009	631	291	540	129	792	250	480	523	679	458	512	84	438
Bacteria;Bacteroidetes;Bacteroidia;Bacteroidales;Unknown	68	44	111	43	97	66	94	40	116	48	63	72	69	85	43	48	82	108	29	52	55	47	6	39	95	39	46	68	67	72	44	73	83	80	100	28	13	12	16	47	110	60	68	42	11	38	35	23	67
Bacteria;Bacteroidetes;Unknown;Unknown;Unknown	757	35	48	31	93	47	198	135	336	563	49	43	108	75	40	77	59	58	62	91	59	279	21	178	113	79	292	74	138	58	55	139	147	48	86	38	110	66	219	7	142	25	20	55	87	24	33	46	65
Bacteria;Deferribacteres;Deferribacteres;Deferribacterales;Deferribacteraceae	22	8	6	0	2	2	14	135	1	11	4	7	4	3	93	93	2	4	34	10	142	3	0	102	41	9	26	76	43	606	352	4	5	7	39	0	1	2	5	88	123	2	3	17	7	0	3	9	15
Bacteria;Firmicutes;Bacilli;Bacillales;Staphylococcaceae	3	0	0	0	0	0	4	26	0	1	9	5	1	11	32	4	10	0	0	0	0	0	14	0	2	0	1	2	66	5	4	13	37	1	2	0	6	1	9	12	3	0	4	2	1	0	1	0	0
Bacteria;Firmicutes;Bacilli;Bacillales;Unknown	0	0	0	0	0	0	0	0	0	0	0	0	0	0	0	0	0	0	0	0	0	0	0	0	0	0	0	0	2	0	0	0	0	0	0	0	0	0	0	0	0	0	0	0	0	0	0	0	0
Bacteria;Firmicutes;Bacilli;Lactobacillales;Aerococcaceae	0	0	0	0	0	0	0	6	0	0	3	0	0	3	3	0	1	0	0	0	0	0	0	0	0	0	0	0	7	0	4	0	14	0	1	0	0	0	0	0	0	0	0	0	0	0	0	0	0
Bacteria;Firmicutes;Bacilli;Lactobacillales;Enterococcaceae	0	0	0	0	0	0	1	0	0	12	0	0	6	1	0	0	0	1	2	0	0	4	347	0	0	3	0	0	0	0	0	0	1	0	0	155	156	277	1077	0	1	0	0	0	7	286	39	1	0
Bacteria;Firmicutes;Bacilli;Lactobacillales;Lactobacillaceae	595	1838	1425	2261	1424	1133	544	802	315	592	2944	3051	153	377	1684	392	2299	4150	2208	828	1524	61	296	1931	676	939	25	1217	2360	1971	1082	154	3210	1421	467	323	682	321	207	3216	1614	1764	2522	3292	890	364	708	5265	751
Bacteria;Firmicutes;Bacilli;Lactobacillales;Streptococcaceae	0	0	0	0	0	0	5	1	0	0	0	2	0	6	0	1	1	0	0	0	0	0	0	1	1	0	0	0	0	0	1	1	0	0	0	1	1	0	0	0	3	3	0	0	0	0	0	0	0
Bacteria;Firmicutes;Bacilli;Lactobacillales;Unknown	15	84	55	40	36	18	17	13	13	20	31	69	11	30	27	16	45	47	51	49	22	3	5	32	16	41	4	25	46	39	21	6	84	43	25	25	30	15	20	81	34	47	33	104	2	16	40	137	17
Bacteria;Firmicutes;Bacilli;Unknown;Unknown	0	0	0	0	0	0	0	0	0	0	1	0	0	0	0	0	0	0	0	0	0	0	0	0	0	0	0	0	0	0	0	0	0	3	0	0	0	0	0	0	0	0	0	0	0	0	0	0	0
Bacteria;Firmicutes;Clostridia;Clostridiales;Clostridiales_Incertae Sedis XIII	0	1	6	0	2	0	0	8	2	4	1	2	5	0	3	8	0	1	1	1	2	3	0	4	0	3	4	6	1	0	3	1	0	0	8	1	1	1	1	2	4	1	1	0	2	1	0	3	2
Bacteria;Firmicutes;Clostridia;Clostridiales;Eubacteriaceae	6	2	2	3	2	1	5	4	5	5	0	11	0	3	3	1	0	3	5	3	0	3	5	0	5	2	2	5	12	3	4	2	0	7	6	3	9	7	10	1	9	1	0	1	13	5	11	1	5
Bacteria;Firmicutes;Clostridia;Clostridiales;Lachnospiraceae	301	1165	1006	393	1268	618	891	2738	187	852	948	1235	1733	1838	2764	4151	548	520	895	1004	2775	645	21	2019	640	1443	2903	2361	1233	1641	2016	685	130	1046	1693	218	319	28	187	1120	832	665	733	1186	961	368	715	679	864
Bacteria;Firmicutes;Clostridia;Clostridiales;Ruminococcaceae	184	214	158	54	220	138	344	321	75	322	169	238	485	448	675	777	223	158	233	736	570	426	6	617	102	604	401	1048	540	492	482	143	103	435	930	179	215	61	142	187	297	80	98	90	852	220	311	101	112
Bacteria;Firmicutes;Clostridia;Clostridiales;Unknown	109	138	140	44	233	179	63	69	473	296	119	103	96	234	353	129	106	72	86	156	76	180	7	214	304	169	78	284	325	220	386	192	86	109	121	33	58	10	48	18	107	20	41	16	181	67	88	11	106
Bacteria;Firmicutes;Clostridia;Unknown;Unknown	0	0	1	1	0	0	0	5	0	0	0	0	0	0	0	2	0	0	0	0	0	0	0	0	0	0	1	3	1	0	2	0	0	0	0	0	0	0	0	0	0	1	0	0	1	0	0	0	0
Bacteria;Firmicutes;Erysipelotrichia;Erysipelotrichales;Erysipelotrichaceae	4	301	48	401	170	206	709	6	23	1096	217	171	2127	161	27	5	66	14	1734	2300	10	3067	49	548	3	1428	241	9	2	6	7	262	547	82	2	1408	442	186	269	0	75	0	2	1	138	447	330	1284	135
Bacteria;Firmicutes;Unknown;Unknown;Unknown	4	7	15	3	31	14	14	13	5	11	23	29	19	28	29	37	20	13	31	31	18	16	3	65	15	37	4	32	18	22	18	16	26	23	23	17	4	3	2	15	7	5	9	24	11	11	9	61	22
Bacteria;Proteobacteria;Alphaproteobacteria;Rhizobiales;Methylobacteriaceae	0	0	0	0	0	0	0	0	0	0	0	0	0	0	0	0	0	0	0	0	0	0	0	0	0	0	0	0	0	0	0	0	0	0	0	0	0	0	0	1	0	0	0	0	0	0	0	0	0
Bacteria;Proteobacteria;Alphaproteobacteria;Rhodospirillales;Unknown	16	0	0	0	0	0	0	0	1	5	0	0	3	0	0	0	2	0	2	0	1	7	0	0	1	0	0	0	0	0	2	4	1	1	0	0	0	0	0	0	3	0	0	0	12	0	5	0	0
Bacteria;Proteobacteria;Betaproteobacteria;Burkholderiales;Sutterellaceae	40	3	19	19	18	5	28	8	10	32	11	8	27	9	10	4	9	16	32	13	21	13	8	4	18	11	22	1	11	7	4	10	14	3	3	2	1	0	5	41	11	30	18	16	4	8	8	8	11
Bacteria;Proteobacteria;Betaproteobacteria;Rhodocyclales;Rhodocyclaceae	0	0	0	0	0	0	0	0	0	0	0	0	0	0	0	0	0	1	0	0	0	0	0	0	0	0	0	0	0	0	0	0	0	0	0	0	0	0	0	0	0	0	0	0	0	0	0	0	0
Bacteria;Proteobacteria;Betaproteobacteria;Unknown;Unknown	0	0	0	0	0	0	0	0	0	0	0	0	0	0	0	0	0	0	1	0	0	0	0	0	0	0	0	0	0	0	0	0	0	0	0	0	0	0	0	0	0	0	0	0	0	0	0	0	0
Bacteria;Proteobacteria;Deltaproteobacteria;Bdellovibrionales;Bdellovibrionaceae	11	1	3	3	8	0	0	3	0	0	15	1	1	4	12	1	4	0	6	6	4	3	0	0	7	11	0	10	17	8	22	27	8	5	3	0	0	0	0	3	0	1	4	2	6	0	0	0	1
Bacteria;Proteobacteria;Deltaproteobacteria;Desulfovibrionales;Desulfovibrionaceae	0	0	13	0	6	0	12	5	2	4	1	0	2	1	7	8	0	3	0	1	8	0	0	6	0	0	18	45	3	7	10	0	0	4	5	5	1	0	2	1	24	1	2	4	2	0	0	0	0
Bacteria;Proteobacteria;Deltaproteobacteria;Desulfovibrionales;Unknown	0	26	89	19	33	42	0	116	0	48	6	15	48	48	73	109	17	0	52	102	103	51	2	98	18	79	68	68	10	72	115	15	10	38	97	43	33	15	23	43	0	37	44	104	29	22	30	56	31
Bacteria;Proteobacteria;Deltaproteobacteria;Myxococcales;Unknown	0	0	0	0	0	0	0	0	0	0	0	0	0	0	0	0	0	0	0	0	0	0	0	0	0	0	0	0	0	0	0	0	0	0	0	0	0	0	0	0	0	0	0	1	0	0	0	0	0
Bacteria;Proteobacteria;Gammaproteobacteria;Enterobacteriales;Enterobacteriaceae	3	1	0	1	1	0	3	1	3	425	0	0	25	0	1	0	4	3	79	72	2	62	6650	21	0	48	22	0	0	0	0	1	5	0	1	3875	5056	7716	5163	0	18	0	5	3	74	2429	560	91	7
Bacteria;Proteobacteria;Unknown;Unknown;Unknown	0	1	2	0	0	1	0	0	0	2	2	1	2	2	0	1	0	0	0	2	0	0	0	0	0	0	1	0	0	0	1	0	0	1	1	0	0	0	0	2	0	1	0	2	0	0	0	1	0
Bacteria;TM7;TM7_genera_incertae_sedis;TM7_genera_incertae_sedis;TM7_genera_incertae_sedis	9	8	27	27	158	22	118	11	0	1	59	19	11	45	32	22	26	10	5	25	16	8	0	27	21	31	0	28	9	21	26	25	22	15	23	0	1	1	1	16	40	2	19	12	34	0	17	12	50
Bacteria;Tenericutes;Mollicutes;Anaeroplasmatales;Anaeroplasmataceae	17	0	4	46	52	7	2	0	6	14	16	17	9	13	6	3	4	7	4	10	30	11	0	28	1	18	13	38	22	11	5	12	2	4	1	0	0	0	3	29	11	27	16	0	16	2	3	0	1
Bacteria;Unknown;Unknown;Unknown;Unknown	7	22	23	21	53	26	14	21	3	45	10	29	24	23	20	38	38	4	10	29	24	12	0	28	17	27	28	59	41	41	20	20	18	33	27	10	6	1	7	14	14	8	26	19	6	21	21	6	20
[truncated: 1 more columns]

## Sheet: genus
Group	WT_4 weeks_No Co-Housing	NOD2-_8 weeks_No co-Housing	NOD2-_8 weeks_No co-Housing	NOD2-_colitis_No co-Housing	NOD2-_colitis_No co-Housing	NOD2-_colitis_No co-Housing	WT_4 weeks_No Co-Housing	WT_8 weeks_Co-Housing	WT_4 weeks_No Co-Housing	NOD2-_colitis_No co-Housing	WT_8 weeks_Co-Housing	WT_8 weeks_Co-Housing	WT_colitis_Co-Housing	WT_8 weeks_Co-Housing	NOD2-_4 weeks_No Co-Housing	WT_8 weeks_Co-Housing	NOD2-_8 weeks_Co-Housing	WT_4 weeks_No Co-Housing	NOD2-_colitis_Co-Housing	WT_colitis_Co-Housing	WT_8 weeks_No co-Housing	WT_colitis_Co-Housing	WT_colitis_No co-Housing	WT_colitis_Co-Housing	NOD2-_8 weeks_No co-Housing	WT_colitis_Co-Housing	NOD2-_colitis_No co-Housing	NOD2-_4 weeks_No Co-Housing	NOD2-_4 weeks_No Co-Housing	NOD2-_4 weeks_No Co-Housing	NOD2-_4 weeks_No Co-Housing	NOD2-_8 weeks_Co-Housing	NOD2-_8 weeks_Co-Housing	NOD2-_8 weeks_Co-Housing	NOD2-_8 weeks_Co-Housing	NOD2-_colitis_Co-Housing	NOD2-_colitis_Co-Housing	NOD2-_colitis_Co-Housing	NOD2-_colitis_Co-Housing	WT_8 weeks_No co-Housing	WT_4 weeks_No Co-Housing	WT_8 weeks_No co-Housing	WT_8 weeks_No co-Housing	WT_8 weeks_No co-Housing	WT_colitis_No co-Housing	WT_colitis_No co-Housing	WT_colitis_No co-Housing	WT_colitis_No co-Housing	NOD2-_8 weeks_No co-Housing
OTU	NOD2_16S.MID1	NOD2_16S.MID105	NOD2_16S.MID106	NOD2_16S.MID121	NOD2_16S.MID122	NOD2_16S.MID125	NOD2_16S.MID13	NOD2_16S.MID13_2	NOD2_16S.MID14	NOD2_16S.MID147	NOD2_16S.MID14_2	NOD2_16S.MID16	NOD2_16S.MID16_2	NOD2_16S.MID17	NOD2_16S.MID17_2	NOD2_16S.MID19	NOD2_16S.MID19_2	NOD2_16S.MID1_2	NOD2_16S.MID20_2	NOD2_16S.MID22	NOD2_16S.MID22_2	NOD2_16S.MID24	NOD2_16S.MID24_2	NOD2_16S.MID28	NOD2_16S.MID28_2	NOD2_16S.MID29	NOD2_16S.MID29_2	NOD2_16S.MID33	NOD2_16S.MID36	NOD2_16S.MID41	NOD2_16S.MID42	NOD2_16S.MID44	NOD2_16S.MID45	NOD2_16S.MID46	NOD2_16S.MID50	NOD2_16S.MID54	NOD2_16S.MID55	NOD2_16S.MID58	NOD2_16S.MID61	NOD2_16S.MID67	NOD2_16S.MID7	NOD2_16S.MID71	NOD2_16S.MID77	NOD2_16S.MID79	NOD2_16S.MID82	NOD2_16S.MID84	NOD2_16S.MID85	NOD2_16S.MID91	NOD2_16S.MID92
Bacteria;Actinobacteria;Actinobacteria;Actinomycetales;Corynebacteriaceae;Corynebacterium	0	0	0	0	0	0	0	0	0	0	0	0	0	0	42	0	0	0	0	0	0	0	0	0	0	0	0	0	66	4	9	0	0	0	0	0	0	0	0	0	0	0	0	0	0	0	0	0	0
Bacteria;Actinobacteria;Actinobacteria;Actinomycetales;Propionibacteriaceae;Propionibacterium	0	0	0	0	1	0	0	0	0	1	0	0	0	0	0	0	0	0	0	0	0	0	0	0	0	0	0	0	0	0	0	0	0	0	0	0	0	0	0	0	0	0	0	0	0	0	0	0	0
Bacteria;Actinobacteria;Actinobacteria;Coriobacteriales;Coriobacteriaceae;Enterorhabdus	15	23	17	21	14	18	122	35	11	19	23	18	12	14	6	27	9	49	8	27	40	21	7	23	22	19	17	11	17	15	8	13	29	14	15	13	8	14	16	29	59	52	29	35	19	25	11	16	17
Bacteria;Actinobacteria;Actinobacteria;Coriobacteriales;Coriobacteriaceae;Olsenella	0	0	0	0	0	0	0	0	0	1	0	0	7	0	0	0	0	1	0	0	0	0	5	0	0	0	0	0	0	0	0	0	0	0	0	15	2	5	20	0	0	0	0	0	3	12	3	0	0
Bacteria;Actinobacteria;Actinobacteria;Coriobacteriales;Coriobacteriaceae;Unknown	6	15	10	10	11	24	49	4	9	18	21	10	13	17	6	18	8	20	7	29	6	7	3	13	9	11	6	10	8	15	15	10	14	12	7	10	7	8	11	9	30	15	5	13	18	3	5	13	5
Bacteria;Bacteroidetes;Bacteroidia;Bacteroidales;Bacteroidaceae;Bacteroides	692	42	124	150	87	59	143	229	689	887	51	98	698	184	44	201	169	95	259	650	217	477	1452	345	125	656	2057	82	91	50	80	180	92	215	231	1742	959	319	1176	179	393	114	83	94	1215	1062	1547	79	88
Bacteria;Bacteroidetes;Bacteroidia;Bacteroidales;Porphyromonadaceae;Barnesiella	3184	2522	1460	2373	2161	2448	3062	2020	2887	1281	1870	1122	1593	1651	1495	1327	1931	2574	627	876	1883	1109	383	1246	3371	1225	1777	818	1805	2066	2270	2116	1266	1314	1692	373	518	183	360	2363	2629	2725	1965	1674	1909	1471	1786	1096	2340
Bacteria;Bacteroidetes;Bacteroidia;Bacteroidales;Porphyromonadaceae;Odoribacter	192	42	91	107	131	87	303	118	123	190	66	92	94	117	97	89	58	205	102	155	34	249	0	257	53	146	63	173	136	83	43	83	67	51	67	74	25	20	14	41	217	127	92	83	56	1	15	38	41
Bacteria;Bacteroidetes;Bacteroidia;Bacteroidales;Porphyromonadaceae;Parabacteroides	19	0	4	2	1	0	0	0	0	31	0	2	4	0	0	0	0	0	0	3	6	8	481	1	0	3	1	0	0	0	0	0	1	1	0	10	34	67	6	4	1	6	0	0	63	74	50	4	0
Bacteria;Bacteroidetes;Bacteroidia;Bacteroidales;Porphyromonadaceae;Unknown	2170	3169	4180	3296	2126	4105	2494	1929	2474	1810	2491	2616	2119	3203	1765	1580	3264	1145	2794	1783	2010	2274	338	1682	2845	2365	1309	1202	1506	1667	2415	4775	2880	3784	2767	528	804	511	559	2145	1988	3802	3585	2646	2578	2624	3088	932	4590
Bacteria;Bacteroidetes;Bacteroidia;Bacteroidales;Prevotellaceae;Unknown	1288	155	187	187	172	300	367	591	2109	164	344	371	306	478	223	253	820	311	414	194	264	167	3	68	954	184	146	239	551	222	102	831	801	882	820	3	8	0	23	298	550	269	234	80	254	82	157	84	340
Bacteria;Bacteroidetes;Bacteroidia;Bacteroidales;Rikenellaceae;Alistipes	318	223	788	539	1465	522	253	621	198	1261	528	624	286	949	446	546	284	162	332	829	165	889	18	447	606	461	526	2045	923	606	456	293	396	423	783	950	603	265	508	89	337	229	438	466	635	427	466	70	393
Bacteria;Bacteroidetes;Bacteroidia;Bacteroidales;Rikenellaceae;Rikenella	84	50	62	34	51	41	266	104	63	62	37	51	33	70	76	170	28	386	35	68	54	31	11	91	50	48	38	96	60	105	52	30	37	31	90	58	22	25	27	39	454	18	32	52	44	29	41	12	37
Bacteria;Bacteroidetes;Bacteroidia;Bacteroidales;Rikenellaceae;Unknown	2	1	17	12	14	12	2	3	2	7	9	9	7	10	4	3	4	0	1	6	0	5	0	6	10	2	1	6	4	6	5	5	5	5	5	1	6	1	5	1	1	3	10	5	0	2	5	2	8
Bacteria;Bacteroidetes;Bacteroidia;Bacteroidales;Unknown;Unknown	68	44	111	43	97	66	94	40	116	48	63	72	69	85	43	48	82	108	29	52	55	47	6	39	95	39	46	68	67	72	44	73	83	80	100	28	13	12	16	47	110	60	68	42	11	38	35	23	67
Bacteria;Bacteroidetes;Unknown;Unknown;Unknown;Unknown	757	35	48	31	93	47	198	135	336	563	49	43	108	75	40	77	59	58	62	91	59	279	21	178	113	79	292	74	138	58	55	139	147	48	86	38	110	66	219	7	142	25	20	55	87	24	33	46	65
Bacteria;Deferribacteres;Deferribacteres;Deferribacterales;Deferribacteraceae;Mucispirillum	22	8	6	0	2	2	14	135	1	11	4	7	4	3	93	93	2	4	34	10	142	3	0	102	41	9	26	76	43	606	352	4	5	7	39	0	1	2	5	88	123	2	3	17	7	0	3	9	15
Bacteria;Firmicutes;Bacilli;Bacillales;Staphylococcaceae;Jeotgalicoccus	0	0	0	0	0	0	0	26	0	0	7	5	1	10	21	3	9	0	0	0	0	0	1	0	0	0	0	2	32	3	4	12	36	1	2	0	1	0	0	0	1	0	0	1	0	0	0	0	0
Bacteria;Firmicutes;Bacilli;Bacillales;Staphylococcaceae;Staphylococcus	3	0	0	0	0	0	4	0	0	1	2	0	0	1	11	1	1	0	0	0	0	0	13	0	2	0	1	0	34	2	0	1	1	0	0	0	5	1	9	12	2	0	4	1	1	0	1	0	0
Bacteria;Firmicutes;Bacilli;Bacillales;Unknown;Unknown	0	0	0	0	0	0	0	0	0	0	0	0	0	0	0	0	0	0	0	0	0	0	0	0	0	0	0	0	2	0	0	0	0	0	0	0	0	0	0	0	0	0	0	0	0	0	0	0	0
Bacteria;Firmicutes;Bacilli;Lactobacillales;Aerococcaceae;Aerococcus	0	0	0	0	0	0	0	6	0	0	3	0	0	3	3	0	1	0	0	0	0	0	0	0	0	0	0	0	7	0	4	0	14	0	1	0	0	0	0	0	0	0	0	0	0	0	0	0	0
Bacteria;Firmicutes;Bacilli;Lactobacillales;Enterococcaceae;Enterococcus	0	0	0	0	0	0	1	0	0	12	0	0	6	1	0	0	0	1	2	0	0	4	347	0	0	3	0	0	0	0	0	0	1	0	0	155	156	277	1077	0	1	0	0	0	7	286	39	1	0
Bacteria;Firmicutes;Bacilli;Lactobacillales;Lactobacillaceae;Lactobacillus	585	1812	1419	2258	1424	1131	532	801	311	589	2935	3038	153	373	1680	390	2289	4136	2202	806	1510	59	290	1926	673	936	25	1213	2358	1970	1082	152	3203	1416	463	315	675	320	207	3186	1590	1751	2520	3260	889	363	693	5262	745
Bacteria;Firmicutes;Bacilli;Lactobacillales;Lactobacillaceae;Unknown	10	26	6	3	0	2	12	1	4	3	9	13	0	4	4	2	10	14	6	22	14	2	6	5	3	3	0	4	2	1	0	2	7	5	4	8	7	1	0	30	24	13	2	32	1	1	15	3	6
Bacteria;Firmicutes;Bacilli;Lactobacillales;Streptococcaceae;Streptococcus	0	0	0	0	0	0	5	1	0	0	0	2	0	6	0	1	1	0	0	0	0	0	0	1	1	0	0	0	0	0	1	1	0	0	0	1	1	0	0	0	3	3	0	0	0	0	0	0	0
Bacteria;Firmicutes;Bacilli;Lactobacillales;Unknown;Unknown	15	84	55	40	36	18	17	13	13	20	31	69	11	30	27	16	45	47	51	49	22	3	5	32	16	41	4	25	46	39	21	6	84	43	25	25	30	15	20	81	34	47	33	104	2	16	40	137	17
Bacteria;Firmicutes;Bacilli;Unknown;Unknown;Unknown	0	0	0	0	0	0	0	0	0	0	1	0	0	0	0	0	0	0	0	0	0	0	0	0	0	0	0	0	0	0	0	0	0	3	0	0	0	0	0	0	0	0	0	0	0	0	0	0	0
Bacteria;Firmicutes;Clostridia;Clostridiales;Clostridiales_Incertae Sedis XIII;Anaerovorax	0	1	6	0	2	0	0	8	2	4	1	2	5	0	3	8	0	1	1	1	2	3	0	4	0	3	4	6	1	0	3	1	0	0	8	1	1	1	1	2	4	1	1	0	2	1	0	3	2
Bacteria;Firmicutes;Clostridia;Clostridiales;Eubacteriaceae;Anaerofustis	0	0	0	1	0	0	0	2	0	2	0	0	0	0	0	1	0	0	0	1	0	0	0	0	0	0	0	4	0	0	0	0	0	3	0	0	0	0	0	0	1	0	0	0	1	0	0	0	1
Bacteria;Firmicutes;Clostridia;Clostridiales;Eubacteriaceae;Eubacterium	6	2	2	2	2	1	5	2	5	3	0	11	0	3	3	0	0	3	5	2	0	3	5	0	5	2	2	1	12	3	4	2	0	4	6	3	9	7	10	1	8	1	0	1	12	5	11	1	4
Bacteria;Firmicutes;Clostridia;Clostridiales;Lachnospiraceae;Anaerostipes	0	0	0	0	0	0	0	0	0	0	0	0	0	0	0	0	0	0	0	1	0	0	0	0	0	0	0	1	0	1	0	0	0	0	0	0	0	0	0	0	0	0	0	0	0	0	0	0	0
Bacteria;Firmicutes;Clostridia;Clostridiales;Lachnospiraceae;Clostridium XlVa	4	3	5	0	5	1	4	19	5	3	3	5	9	14	9	31	2	12	8	10	41	2	2	16	5	27	37	22	6	12	17	6	1	12	26	5	8	1	5	12	8	6	14	8	2	15	17	3	5
Bacteria;Firmicutes;Clostridia;Clostridiales;Lachnospiraceae;Clostridium XlVb	4	18	13	0	11	8	3	12	1	7	9	19	2	20	50	23	7	9	17	15	103	1	0	4	10	7	4	59	12	50	109	16	0	12	5	0	6	0	0	33	15	9	10	8	10	1	1	8	12
Bacteria;Firmicutes;Clostridia;Clostridiales;Lachnospiraceae;Dorea	0	0	0	1	1	0	0	2	0	0	1	3	0	0	0	0	0	0	0	0	0	0	0	0	0	0	0	1	2	0	0	0	0	1	0	0	0	0	0	0	0	0	1	0	0	0	0	0	0
Bacteria;Firmicutes;Clostridia;Clostridiales;Lachnospiraceae;Lachnospiracea_incertae_sedis	18	21	28	8	23	21	83	34	10	27	35	33	46	62	126	91	23	24	26	27	57	18	9	108	44	43	56	93	41	93	84	34	13	43	46	6	1	1	6	9	49	9	22	29	22	22	15	17	7
Bacteria;Firmicutes;Clostridia;Clostridiales;Lachnospiraceae;Marvinbryantia	0	5	0	0	0	0	0	0	3	0	0	0	0	0	58	2	0	12	2	0	7	0	0	2	6	0	0	20	3	7	23	2	0	0	1	0	0	0	0	0	4	0	1	9	0	0	0	0	1
Bacteria;Firmicutes;Clostridia;Clostridiales;Lachnospiraceae;Unknown	275	1118	960	384	1228	588	801	2671	168	815	900	1175	1676	1742	2521	4004	516	463	842	951	2567	624	10	1889	575	1366	2806	2165	1169	1478	1783	627	116	978	1615	207	304	26	176	1066	756	641	685	1132	927	330	682	651	839
Bacteria;Firmicutes;Clostridia;Clostridiales;Ruminococcaceae;Acetivibrio	0	0	0	0	0	0	35	0	0	0	0	11	0	0	16	0	0	0	0	0	1	0	0	0	0	0	0	0	3	13	7	0	0	0	0	0	0	0	0	8	6	0	0	0	0	0	0	0	0
Bacteria;Firmicutes;Clostridia;Clostridiales;Ruminococcaceae;Anaerotruncus	24	12	3	13	29	7	28	45	2	19	15	17	9	27	47	105	13	3	5	15	11	10	1	60	10	19	8	62	36	47	19	10	5	4	106	0	1	0	10	8	27	5	6	8	19	6	1	6	6
Bacteria;Firmicutes;Clostridia;Clostridiales;Ruminococcaceae;Butyricicoccus	3	11	3	0	0	3	3	7	0	3	32	9	3	31	26	39	4	0	4	1	57	7	0	7	1	7	0	59	24	5	30	5	0	14	47	0	1	0	0	18	3	9	6	23	5	2	1	11	2
Bacteria;Firmicutes;Clostridia;Clostridiales;Ruminococcaceae;Clostridium IV	32	66	75	6	52	37	176	61	6	46	29	42	84	57	114	204	56	114	46	299	93	94	1	251	23	199	64	312	90	156	98	22	22	134	346	13	22	3	22	32	125	15	32	18	145	15	43	22	30
Bacteria;Firmicutes;Clostridia;Clostridiales;Ruminococcaceae;Faecalibacterium	0	0	0	1	0	0	0	0	0	0	0	0	0	0	0	0	0	0	0	0	0	0	0	0	0	0	0	0	0	0	0	0	0	0	0	0	0	0	0	0	0	0	0	0	0	0	0	0	0
Bacteria;Firmicutes;Clostridia;Clostridiales;Ruminococcaceae;Flavonifractor	0	5	0	0	0	2	0	1	0	0	1	2	0	1	8	0	3	0	0	1	1	1	0	1	0	1	0	13	4	0	3	1	0	1	0	1	1	0	0	0	0	0	0	0	0	0	0	0	0
Bacteria;Firmicutes;Clostridia;Clostridiales;Ruminococcaceae;Oscillibacter	16	33	16	6	28	15	20	104	35	104	17	56	199	108	190	205	18	4	33	154	200	68	0	141	24	132	116	233	118	64	96	23	2	64	145	84	78	22	23	45	21	21	18	23	225	26	59	12	17
Bacteria;Firmicutes;Clostridia;Clostridiales;Ruminococcaceae;Pseudoflavonifractor	0	1	2	0	3	0	0	0	1	1	1	0	1	0	0	1	3	0	0	0	1	0	0	0	0	7	0	4	3	2	1	0	0	1	4	0	4	0	1	1	0	0	1	0	0	1	0	5	0
Bacteria;Firmicutes;Clostridia;Clostridiales;Ruminococcaceae;Ruminococcus	76	0	0	0	0	0	6	1	6	0	12	13	68	27	45	3	49	0	55	85	2	159	0	11	0	48	0	13	42	83	11	0	40	96	40	31	58	11	33	10	22	6	5	2	252	126	137	12	0
Bacteria;Firmicutes;Clostridia;Clostridiales;Ruminococcaceae;Unknown	33	86	59	28	108	74	76	102	25	149	62	88	121	197	229	220	77	37	90	181	204	87	4	146	44	191	213	352	220	122	217	82	34	121	242	50	50	25	53	65	93	24	30	16	206	44	70	33	57
Bacteria;Firmicutes;Clostridia;Clostridiales;Unknown;Unknown	109	138	140	44	233	179	63	69	473	296	119	103	96	234	353	129	106	72	86	156	76	180	7	214	304	169	78	284	325	220	386	192	86	109	121	33	58	10	48	18	107	20	41	16	181	67	88	11	106
Bacteria;Firmicutes;Clostridia;Unknown;Unknown;Unknown	0	0	1	1	0	0	0	5	0	0	0	0	0	0	0	2	0	0	0	0	0	0	0	0	0	0	1	3	1	0	2	0	0	0	0	0	0	0	0	0	0	1	0	0	1	0	0	0	0
Bacteria;Firmicutes;Erysipelotrichia;Erysipelotrichales;Erysipelotrichaceae;Allobaculum	1	300	47	399	166	202	390	0	0	1066	211	171	2115	154	20	3	63	6	1720	2282	0	3059	34	546	0	1408	232	4	0	3	4	247	538	75	1	1362	388	180	216	0	3	0	2	0	98	364	218	1279	129
Bacteria;Firmicutes;Erysipelotrichia;Erysipelotrichales;Erysipelotrichaceae;Clostridium XVIII	0	0	0	0	0	0	0	0	0	0	0	0	0	1	0	0	3	0	0	0	0	0	0	0	0	0	0	0	0	1	0	0	0	5	1	0	0	0	0	0	0	0	0	0	0	0	0	0	0
Bacteria;Firmicutes;Erysipelotrichia;Erysipelotrichales;Erysipelotrichaceae;Erysipelotrichaceae_incertae_sedis	2	1	1	2	2	0	3	6	22	5	2	0	3	5	2	2	0	4	0	9	10	0	3	1	1	0	2	5	0	2	2	12	4	1	0	4	34	4	49	0	40	0	0	1	1	4	0	0	1
Bacteria;Firmicutes;Erysipelotrichia;Erysipelotrichales;Erysipelotrichaceae;Turicibacter	0	0	0	0	0	0	313	0	0	0	0	0	0	0	5	0	0	1	0	0	0	0	0	0	0	0	0	0	0	0	1	0	0	0	0	0	0	0	0	0	26	0	0	0	0	0	0	0	0
Bacteria;Firmicutes;Erysipelotrichia;Erysipelotrichales;Erysipelotrichaceae;Unknown	1	0	0	0	2	4	3	0	1	25	4	0	9	1	0	0	0	3	14	9	0	8	12	1	2	20	7	0	2	0	0	3	5	1	0	42	20	2	4	0	6	0	0	0	39	79	112	5	5
Bacteria;Firmicutes;Unknown;Unknown;Unknown;Unknown	4	7	15	3	31	14	14	13	5	11	23	29	19	28	29	37	20	13	31	31	18	16	3	65	15	37	4	32	18	22	18	16	26	23	23	17	4	3	2	15	7	5	9	24	11	11	9	61	22
Bacteria;Proteobacteria;Alphaproteobacteria;Rhizobiales;Methylobacteriaceae;Microvirga	0	0	0	0	0	0	0	0	0	0	0	0	0	0	0	0	0	0	0	0	0	0	0	0	0	0	0	0	0	0	0	0	0	0	0	0	0	0	0	1	0	0	0	0	0	0	0	0	0
Bacteria;Proteobacteria;Alphaproteobacteria;Rhodospirillales;Unknown;Unknown	16	0	0	0	0	0	0	0	1	5	0	0	3	0	0	0	2	0	2	0	1	7	0	0	1	0	0	0	0	0	2	4	1	1	0	0	0	0	0	0	3	0	0	0	12	0	5	0	0
Bacteria;Proteobacteria;Betaproteobacteria;Burkholderiales;Sutterellaceae;Parasutterella	40	3	19	19	18	5	28	8	10	32	11	8	27	9	10	4	9	16	32	13	21	13	8	4	18	11	22	1	11	7	4	10	14	3	3	2	1	0	5	41	11	30	18	16	4	8	8	8	11
Bacteria;Proteobacteria;Betaproteobacteria;Rhodocyclales;Rhodocyclaceae;Sulfuritalea	0	0	0	0	0	0	0	0	0	0	0	0	0	0	0	0	0	1	0	0	0	0	0	0	0	0	0	0	0	0	0	0	0	0	0	0	0	0	0	0	0	0	0	0	0	0	0	0	0
Bacteria;Proteobacteria;Betaproteobacteria;Unknown;Unknown;Unknown	0	0	0	0	0	0	0	0	0	0	0	0	0	0	0	0	0	0	1	0	0	0	0	0	0	0	0	0	0	0	0	0	0	0	0	0	0	0	0	0	0	0	0	0	0	0	0	0	0
Bacteria;Proteobacteria;Deltaproteobacteria;Bdellovibrionales;Bdellovibrionaceae;Vampirovibrio	11	1	3	3	8	0	0	3	0	0	15	1	1	4	12	1	4	0	6	6	4	3	0	0	7	11	0	10	17	8	22	27	8	5	3	0	0	0	0	3	0	1	4	2	6	0	0	0	1
Bacteria;Proteobacteria;Deltaproteobacteria;Desulfovibrionales;Desulfovibrionaceae;Bilophila	0	0	1	0	0	0	0	0	0	0	0	0	0	0	0	0	0	0	0	0	0	0	0	0	0	0	0	0	0	0	2	0	0	0	0	0	0	0	0	0	0	0	0	0	0	0	0	0	0
Bacteria;Proteobacteria;Deltaproteobacteria;Desulfovibrionales;Desulfovibrionaceae;Unknown	0	0	12	0	6	0	12	5	2	4	1	0	2	1	7	8	0	3	0	1	8	0	0	6	0	0	18	45	3	7	8	0	0	4	5	5	1	0	2	1	24	1	2	4	2	0	0	0	0
Bacteria;Proteobacteria;Deltaproteobacteria;Desulfovibrionales;Unknown;Unknown	0	26	89	19	33	42	0	116	0	48	6	15	48	48	73	109	17	0	52	102	103	51	2	98	18	79	68	68	10	72	115	15	10	38	97	43	33	15	23	43	0	37	44	104	29	22	30	56	31
Bacteria;Proteobacteria;Deltaproteobacteria;Myxococcales;Unknown;Unknown	0	0	0	0	0	0	0	0	0	0	0	0	0	0	0	0	0	0	0	0	0	0	0	0	0	0	0	0	0	0	0	0	0	0	0	0	0	0	0	0	0	0	0	1	0	0	0	0	0
Bacteria;Proteobacteria;Gammaproteobacteria;Enterobacteriales;Enterobacteriaceae;Escherichia/Shigella	3	1	0	1	1	0	3	1	3	419	0	0	24	0	1	0	4	3	75	68	2	61	6632	21	0	47	21	0	0	0	0	1	5	0	1	3830	5013	7683	5134	0	18	0	5	3	74	2412	551	89	7
Bacteria;Proteobacteria;Gammaproteobacteria;Enterobacteriales;Enterobacteriaceae;Unknown	0	0	0	0	0	0	0	0	0	6	0	0	1	0	0	0	0	0	4	4	0	1	18	0	0	1	1	0	0	0	0	0	0	0	0	45	43	33	29	0	0	0	0	0	0	17	9	2	0
Bacteria;Proteobacteria;Unknown;Unknown;Unknown;Unknown	0	1	2	0	0	1	0	0	0	2	2	1	2	2	0	1	0	0	0	2	0	0	0	0	0	0	1	0	0	0	1	0	0	1	1	0	0	0	0	2	0	1	0	2	0	0	0	1	0
Bacteria;TM7;TM7_genera_incertae_sedis;TM7_genera_incertae_sedis;TM7_genera_incertae_sedis;TM7_genera_incertae_sedis	9	8	27	27	158	22	118	11	0	1	59	19	11	45	32	22	26	10	5	25	16	8	0	27	21	31	0	28	9	21	26	25	22	15	23	0	1	1	1	16	40	2	19	12	34	0	17	12	50
Bacteria;Tenericutes;Mollicutes;Anaeroplasmatales;Anaeroplasmataceae;Anaeroplasma	17	0	4	46	52	7	2	0	6	14	16	17	9	13	6	3	4	7	4	10	30	11	0	28	1	18	13	38	22	11	5	12	2	4	1	0	0	0	3	29	11	27	16	0	16	2	3	0	1
Bacteria;Unknown;Unknown;Unknown;Unknown;Unknown	7	22	23	21	53	26	14	21	3	45	10	29	24	23	20	38	38	4	10	29	24	12	0	28	17	27	28	59	41	41	20	20	18	33	27	10	6	1	7	14	14	8	26	19	6	21	21	6	20
[truncated: 1 more columns]
